# Supplementary material for: Bivariate extreme value analysis of extreme temperature and mortality in Canada, 2000-2020
Source: BMC Public Health. 2024 May 18;24:1344. doi: 10.1186/s12889-024-18785-3 (PMC11102153; doi:10.1186/s12889-024-18785-3)
Supplement: Supplementary file 1 — Supplementary Material 1. [file 12889_2024_18785_MOESM1_ESM.zip]

Archive with 45 entries (45 files):
- sn-apacite.bst
- sn-aps.bst
- sn-basic.bst
- sn-bibliography.bib
- sn-chicago.bst
- sn-jnl.cls
- sn-mathphys.bst
- sn-ref.bib
- sn-standardnature.bst
- sn-vancouver.bst
- Additional file 1.tex
- user-manual.pdf
- updated fig/Fig1_Canada_T90.jpeg
- updated fig/Fig1_Canada_T10.jpeg
- updated fig/mortality_6584.jpeg
- updated fig/mortality_044.jpeg
- updated fig/mortality_85.jpeg
- updated fig/mortality_4564.jpeg
- updated fig/Fig1_Canada_seasonal_trend.jpeg
- updated fig/Fig1_Canada_mortality_trend.jpeg
- updated fig/Fig1_Canada_T10_seasonal_trend.jpeg
- updated fig/Fig1_Canada_T90_seasonal_trend.jpeg
- updated fig/temperature_plot_T90.jpeg
- updated fig/temperature_plot_T10.jpeg
- updated fig/regions-ACI.jpg
- updated fig/T90_6584.jpeg
- updated fig/T10_044.jpeg
- updated fig/T10_85.jpeg
- updated fig/T10_4564.jpeg
- updated fig/T10_6584.jpeg
- updated fig/T90_044.jpeg
- updated fig/T90_85.jpeg
- updated fig/T90_4564.jpeg
- updated fig/mort_res_044.jpeg
- updated fig/mort_res_4564.jpeg
- updated fig/mort_res_6584.jpeg
- updated fig/mort_res_85.jpeg
- updated fig/mrl.jpeg
- updated fig/mrl1.jpeg
- updated fig/stability_scale.jpeg
- updated fig/stablity_shape.jpeg
- updated fig/std_mort_res_044.jpeg
- updated fig/std_mort_res_4564.jpeg
- updated fig/std_mort_res_6584.jpeg
- updated fig/std_mort_res_85.jpeg
