# Supplementary material for: Bivariate extreme value analysis of extreme temperature and mortality in Canada, 2000-2020
Source: BMC Public Health. 2024 May 18;24:1344. doi: 10.1186/s12889-024-18785-3 (PMC11102153; doi:10.1186/s12889-024-18785-3)
Supplement: Supplementary file 1 — Supplementary Material 1. [file 12889_2024_18785_MOESM1_ESM.zip › sn-bibliography.bib]

@book{WHO2021,
  title={Extreme heat events: Overview},
  author={Government of Canada},
  year={2022},
  url = {https://www.canada.ca/en/health-canada/services/climate-change-health/extreme-heat.html#a2}
}

@article{Bayestail,
  title={{INLA} goes extreme: Bayesian tail regression for the estimation of high spatio-temporal quantiles},
  author={ Opitz, Thomas  and  Huser, Raphael  and  Bakka, Haakon  and  Rue, Håvard },
  journal={Extremes},
  volume={21},
  number={3},
  pages={441-462},
  year={2018}
}

@article{cai2023time,
  title={Time-varying causal impacts of the continental US weather risks on food price},
  author={Cai, Yifei and Chang, Hao Wen and Chang, Tsangyao and Ț{\u{a}}ran, Alexandra-M{\u{a}}d{\u{a}}lina and Pirtea, Marilen},
  journal={Applied Economics Letters},
  pages={1--7},
  year={2023},
  publisher={Taylor \& Francis}
}

@article{yu2010association,
  title={Is the association between temperature and mortality modified by age, gender and socio-economic status?},
  author={Yu, Weiwei and Vaneckova, Pavla and Mengersen, Kerrie and Pan, Xiaochuan and Tong, Shilu},
  journal={Science of the Total Environment},
  volume={408},
  number={17},
  pages={3513--3518},
  year={2010},
  publisher={Elsevier}
}

@article{pan2022assessing,
  title={Assessing the Effectiveness of the Actuaries Climate Index for Estimating the Impact of Extreme Weather on Crop Yield and Insurance Applications},
  author={Pan, Qimeng and Porth, Lysa and Li, Hong},
  journal={Sustainability},
  volume={14},
  number={11},
  pages={6916},
  year={2022},
  publisher={MDPI}
}

@article{chiu2018mortality,
  title={Mortality and morbidity peaks modeling: {A}n extreme value theory approach},
  author={Chiu, Y and Chebana, Fateh and Abdous, Belkacem and B{\'e}langer, Diane and Gosselin, Pierre},
  journal={Statistical methods in Medical Research},
  volume={27},
  number={5},
  pages={1498--1512},
  year={2018},
  publisher={SAGE Publications Sage UK: London, England}
}

@article{chiu2021cardiovascular,
  title={Cardiovascular Health Peaks and Meteorological Conditions: {A} Quantile Regression Approach},
  author={Chiu, Yohann Moanahere and Chebana, Fateh and Abdous, Belkacem and B{\'e}langer, Diane and Gosselin, Pierre},
  journal={International Journal of Environmental Research and Public Health},
  volume={18},
  number={24},
  pages={13277},
  year={2021},
  publisher={MDPI}
}

@article{gasparrini2022tutorial,
  title={A tutorial on the case time series design for small-area analysis},
  author={Gasparrini, Antonio},
  journal={BMC Medical Research Methodology},
  volume={22},
  number={1},
  pages={1--8},
  year={2022},
  publisher={BioMed Central}
}


@article{Cameletti2013,
  title={Spatio-temporal modeling of particulate matter concentration through the {SPDE} approach},
  author={Michela Cameletti and Finn Lindgren and Daniel Simpson and Håvard Rue},
  journal={AStA Advances in statistical analysis: A journal of the German Statistical Society},
  volume={97},
  number={2},
  pages={109-131},
  year={2013},
}

@article{PC1,
author = {Daniel Simpson and Håvard Rue and Andrea Riebler and Thiago G. Martins and Sigrunn H. Sørbye},
title = {Penalising model component complexity: A principled, practical approach to constructing priors},
volume = {32},
journal = {Statistical Science},
number = {1},
publisher = {Institute of Mathematical Statistics},
pages = {1-28},
year = {2017},
doi = {10.1214/16-STS576},
}


@article{PC2,
author = {Geir-Arne Fuglstad and Daniel Simpson and Finn Lindgren and Håvard Rue},
title = {Constructing Priors that Penalize the Complexity of {Gaussian random fields}},
journal = {Journal of the American Statistical Association},
volume = {114},
number = {525},
pages = {445-452},
year  = {2019},
publisher = {Taylor \& Francis},
doi = {10.1080/01621459.2017.1415907},
}


@book{Coles,
  title={An Introduction to Statistical Modeling of Extreme Values},
  author={Stuart Coles},
  journal={Journal of the American Statistical Association},
  publisher={Springer},
  year={2001},
  volume={97},
  pages={1204 - 1204}
}

@book{Geohealth,
  title={Geospatial Health Data: Modeling and Visualization with R-INLA and Shiny},
  author={Moraga, Paula},
  publisher={Chapman \& Hall$\slash$CRC Biostatistics Series},
  year={2019},
  pages={294}
}


@book{book,
author = {Beirlant, Jan and Goegebeur, Yuri and Teugels, Jozef and Segers, Johan},
year = {2005},
month = {08},
pages = {},
publisher={Wiley},
title = {Statistics of Extremes: Theory and Applications},
doi = {10.1002/0470012382}
}


@article{Rue1,
author = {Rue, Håvard and Martino, Sara and Chopin, Nicolas},
title = {Approximate {Bayesian} inference for latent {Gaussian} models by using {Integrated Nested Laplace Approximations}},
journal = {Journal of the Royal Statistical Society: Series B (Statistical Methodology)},
volume = {71},
number = {2},
pages = {319-392},
doi = {https://doi.org/10.1111/j.1467-9868.2008.00700.x},
year = {2009}
}

@article{Rue2,
author = {Rue, Håvard and Riebler, Andrea and Sørbye, Sigrunn and Illian, Janine and Simpson, Daniel and Lindgren, Finn},
year = {2016},
month = {04},
pages = {},
title = {{Bayesian computing with INLA: A review}},
volume = {4},
journal = {Annual Review of Statistics and Its Application},
}

@article{Rue3,
author = {Lindgren, Finn and Rue, Håvard},
year = {2015},
month = {02},
pages = {1-25},
title = {{Bayesian spatial modelling with R-INLA}},
volume = {63},
journal = {Journal of Statistical Software},
doi = {10.18637/jss.v063.i19}
}

@article{BYM,
title = {Spatial and spatio-temporal models with {R-INLA}},
journal = {Spatial and Spatio-temporal Epidemiology},
volume = {7},
pages = {39-55},
year = {2013},
issn = {1877-5845},
doi = {https://doi.org/10.1016/j.sste.2013.07.003},
author = {Marta Blangiardo and Michela Cameletti and Gianluca Baio and Håvard Rue},
}

@article{bgev,
author = {Castro-Camilo, Daniela and Huser, Raphaël and Rue, Håvard},
title = {Practical strategies for generalized extreme value-based regression models for extremes},
journal = {Environmetrics},
year={2021},
pages = {e2742},
doi = {https://doi.org/10.1002/env.2742},
volume={33},
number = {6}
}


@article{Kj,
author = {Thomas Rodding Kjeldsen and Hyunjun Ahn and Ilaria Prosdocimi and Jun-Haeng Heo},
title = {Mixture {Gumbel} models for extreme series including infrequent phenomena},
journal = {Hydrological Sciences Journal},
volume = {63},
number = {13-14},
pages = {1927-1940},
year  = {2018},
publisher = {Taylor & Francis},
doi = {10.1080/02626667.2018.1546956},
}


@article{malariaINLA,
author = {Moraga, Paula and Dean, Christopher and Inoue, Joshua and Morawiecki, Piotr and Noureen, Shahzeb and Wang, Fengpei},
year = {2021},
month = {08},
pages = {100440},
title = {Bayesian spatial modelling of geostatistical data using INLA and SPDE methods: A case study predicting malaria risk in Mozambique},
volume = {39},
journal = {Spatial and Spatio-temporal Epidemiology},
doi = {10.1016/j.sste.2021.100440}
}


@article {airpollution,
Title = {Climate change, extreme weather events, air pollution and respiratory health in {Europe}},
Author = {Manuela De Sario and Klea Katsouyanni and Paola Michelozzi},
DOI = {10.1183/09031936.00074712},
Number = {3},
Volume = {42},
Year = {2013},
Journal = {The European respiratory journal},
Pages = {826—843},
}

@article{neuro,
author = {Basnayake, Kanishka and Mazaud, David and Bemelmans, Alexis and Rouach, Nathalie and Korkotian, Eduard and Holcman, David},
year = {2019},
month = {06},
pages = {e2006202},
title = {Fast calcium transients in dendritic spines driven by extreme statistics},
volume = {17},
journal = {PLOS Biology},
doi = {10.1371/journal.pbio.2006202}
}


@article{pm10,
author = { Abba   Joseph  and  Ad   Sawant  and  Anjali   Srivastava },
title = {$\mathrm{PM}_{10}$ and its impacts on health - a case study in {Mumbai}},
journal = {International Journal of Environmental Health Research},
volume = {13},
number = {2},
pages = {207-214},
year  = {2003},
publisher = {Taylor & Francis},
doi = {10.1080/0960312031000098107},
}


@article{WAIC,
author = {Watanabe, Sumio},
title = {A Widely Applicable {Bayesian} Information Criterion},
year = {2013},
issue_date = {January 2013},
publisher = {JMLR.org},
volume = {14},
number = {1},
journal = {Journal of Machine Learning Research},
pages = {867–897},
}


@article{DIC,
author = {Spiegelhalter, David J. and Best, Nicola G. and Carlin, Bradley P. and van der Linde, Angelika},
title = {{Bayesian measures of model complexity and fit}},
journal = {Journal of the Royal Statistical Society: Series B (Statistical Methodology)},
volume = {64},
number = {4},
pages = {583-639},
doi = {https://doi.org/10.1111/1467-9868.00353},
year = {2002}
}

@article{PIT1,
author = {Andrew Gelman and Xiao-Li Meng and Hal Stern},
 journal = {Statistica Sinica},
 number = {4},
 pages = {733--760},
 publisher = {Institute of Statistical Science, Academia Sinica},
 title = {POSTERIOR PREDICTIVE ASSESSMENT OF MODEL FITNESS VIA REALIZED DISCREPANCIES},
 urldate = {2022-09-18},
 volume = {6},
 year = {1996}
}


@article{PIT2,
author = {Marshall, E. C. and Spiegelhalter, David J.},
title = {Approximate cross-validatory predictive checks in disease mapping models},
journal = {Statistics in Medicine},
volume = {22},
number = {10},
pages = {1649-1660},
keywords = {disease mapping, cross-validation, predictive model checks, Bayesian},
doi = {https://doi.org/10.1002/sim.1403},
year = {2003}
}

@article{Petti,
author = {Lawrence Pettit},
title = {The Conditional Predictive Ordinate for the {Normal distribution}},
journal = {Journal of the Royal Statistical Society: Series B (Methodological)},
volume = {52},
number = {1},
pages = {175-184},
doi = {https://doi.org/10.1111/j.2517-6161.1990.tb01780.x},
year = {1990}
}

@article{L1,
author = {Lindgren, Finn and Rue, Håvard and Lindström, Johan},
title = {An explicit link between {Gaussian fields and Gaussian Markov} random fields: {The Stochastic Partial Differential Equation approach}},
journal = {Journal of the Royal Statistical Society: Series B (Statistical Methodology)},
volume = {73},
number = {4},
pages = {423-498},
doi = {https://doi.org/10.1111/j.1467-9868.2011.00777.x},
year = {2011}
}

@article{GG,
    author = {Guttorp, Peter and Gneiting, Tilmann},
    title = {{Studies in the history of probability and statistics XLIX On the Matérn correlation family}},
    journal = {Biometrika},
    volume = {93},
    number = {4},
    pages = {989-995},
    year = {2006},
    month = {12},
    doi = {10.1093/biomet/93.4.989}
}

@book{Mat,
  title={Spatial variation},
  author={Bertil Matérn},
  publisher={Springer New York},
  year={1986},
  volume={36}
}

@Article{AP2,
AUTHOR = {Dias, Daniela and Tchepel, Oxana},
TITLE = {Spatial and Temporal Dynamics in Air Pollution Exposure Assessment},
JOURNAL = {International Journal of Environmental Research and Public Health},
VOLUME = {15},
YEAR = {2018},
NUMBER = {3},
pages = {558},
DOI = {10.3390/ijerph15030558}
}

@article{AP3,
  title={On-road Air Pollution Exposure to Cyclists in an Agent-Based Simulation Framework},
  author={Amit Agarwal and Ihab Kaddoura},
  journal={Periodica Polytechnica Transportation Engineering},
  year={2019},
  volume ={48},
  number = {2},
  pages = {117-125}
}

@article{AP4,
title = {Travellers' exposure to air pollution: {A} systematic review and future directions},
journal = {Urban Climate},
volume = {38},
pages = {100901},
year = {2021},
doi = {https://doi.org/10.1016/j.uclim.2021.100901},
author = {Vikram Singh and Kapil Kumar Meena and Amit Agarwal},

}

@article{AP5,
title = {Recent studies on soot modeling for diesel combustion},
journal = {Renewable and Sustainable Energy Reviews},
volume = {48},
pages = {635-647},
year = {2015},
doi = {https://doi.org/10.1016/j.rser.2015.04.019},
author = {Hamid Omidvarborna and Ashok Kumar and Dong-Shik Kim},
}

@article{AP6,
title = {Some ideas about the sources of $\mathrm{PM}_{10}$},
journal = {Atmospheric Environment},
volume = {35},
pages = {S23-S33},
year = {2001},
doi = {https://doi.org/10.1016/S1352-2310(01)00122-4},
author = {P. Lenschow and H.-J. Abraham and K. Kutzner and M. Lutz and J.-D. Preuß and W. Reichenbächer},
}


@Inbook{CPOINLA,
author="Held, Leonhard and Schr{\"o}dle, Birgit and Rue, H{\aa}vard",
title= {Posterior and Cross-validatory Predictive Checks: A Comparison of MCMC and INLA},
bookTitle="Statistical Modelling and Regression Structures: Festschrift in Honour of Ludwig Fahrmeir",
year="2010",
publisher="Physica-Verlag HD",
address="Heidelberg",
pages="91--110",
isbn="978-3-7908-2413-1",
doi="10.1007/978-3-7908-2413-1_6",
}


@article{Extremepm10,
title = {{Bayesian} Extreme for Modeling High $\mathrm{PM}_{10}$ Concentration in {Johor}},
journal = {Procedia Environmental Sciences},
volume = {30},
pages = {309-314},
year = {2015},
doi = {https://doi.org/10.1016/j.proenv.2015.10.055},
author = {Nor Azrita Mohd Amin and Mohd Bakri Adam and Ahmad Zaharin Aris}
}

@article{excursion,
author = {Bolin, David and Lindgren, Finn},
year = {2015},
month = {01},
pages = {85-106},
title = {Excursion and contour uncertainty regions for latent {Gaussian} models},
volume = {77},
journal = {Journal of the Royal Statistical Society Series B (Statistical Methodology)},
doi = {10.1111/rssb.12055}
}

@article{Guido,
title = {Spatio-temporal modelling of $\mathrm{PM}_{10}$ daily concentrations in {Italy using the SPDE} approach},
journal = {Atmospheric Environment},
volume = {248},
pages = {118192},
year = {2021},
doi = {https://doi.org/10.1016/j.atmosenv.2021.118192},
author = {Guido Fioravanti and Sara Martino and Michela Cameletti and Giorgio Cattani}
}

@BOOK{Martuzzi,
	author = {Martuzzi, Marco and Mitis, Francesco and Iavarone, Ivano and Serinelli, Maria},
	title = {Health impact of $\mathrm{PM}_{10}$  and ozone in 13 {Italian} cities},
	year = {2006},
	pages = {xi, 133 p.},
	publisher = {World Health Organization. Regional Office for Europe},
	type = {Publications}
}


@article{medparticle,
author = {Evangelia Samoli  and Massimo Stafoggia  and Sophia Rodopoulou  and Bart Ostro  and Christophe Declercq  and Ester Alessandrini  and Julio Díaz  and Angeliki Karanasiou  and Apostolos G. Kelessis  and Alain Le Tertre  and Paolo Pandolfi  and Giorgia Randi  and Cecilia Scarinzi  and Stefano Zauli-Sajani  and Klea Katsouyanni  and Francesco Forastiere },
title = {Associations between Fine and Coarse Particles and Mortality in {Mediterranean} Cities: Results from the {MED-PARTICLES Project}},
journal = {Environmental Health Perspectives},
volume = {121},
number = {8},
pages = {932-938},
year = {2013},
doi = {10.1289/ehp.1206124},
}

@article{CHU2015176,
title = {Modeling the spatio-temporal heterogeneity in the $\mathrm{PM}_{10}$-$\mathrm{PM}_{2.5}$ relationship},
journal = {Atmospheric Environment},
volume = {102},
pages = {176-182},
year = {2015},
doi = {https://doi.org/10.1016/j.atmosenv.2014.11.062},
author = {HoneJay Chu and Bo Huang and ChuanYao Lin},
}

@article{COHEN20171907,
title = {Estimates and 25-year trends of the global burden of disease attributable to ambient air pollution: An analysis of data from the Global Burden of Diseases Study 2015},
journal = {The Lancet},
volume = {389},
number = {10082},
pages = {1907-1918},
year = {2017},
doi = {https://doi.org/10.1016/S0140-6736(17)30505-6},
author = {Aaron J Cohen and Michael Brauer and Richard Burnett and H Ross Anderson and Joseph Frostad and Kara Estep and Kalpana Balakrishnan and Bert Brunekreef and Lalit Dandona and Rakhi Dandona and Valery Feigin and Greg Freedman and Bryan Hubbell and Amelia Jobling and Haidong Kan and Luke Knibbs and Yang Liu and Randall Martin and Lidia Morawska and C Arden Pope and Hwashin Shin and Kurt Straif and Gavin Shaddick and Matthew Thomas and Rita {van Dingenen} and Aaron {van Donkelaar} and Theo Vos and Christopher J L Murray and Mohammad H Forouzanfar},

}

@article{Taheri,
author = {Taheri Shahraiyni, Hamid and Sodoudi, Sahar},
year = {2016},
month = {01},
pages = {15},
title = {Statistical Modeling Approaches for $\mathrm{PM}_{10}$ Prediction in Urban Areas; A Review of {21st-Century} Studies},
volume = {7},
journal = {Atmosphere},
doi = {10.3390/atmos7020015}
}

@article{Forlani,
author = {Forlani, Chiara and Bhatt, S. and Cameletti, Michela and Krainski, Elias and Blangiardo, M.},
year = {2020},
month = {06},
pages = {e2644},
title = {A Joint {Bayesian} Space-Time Model to Integrate Spatially Misaligned Air Pollution Data in {R-INLA}},
volume = {31},
journal = {Environmetrics},
number = {8},
doi = {10.1002/env.2644}
}

@book{Porcu,
author = {Porcu, Emilio and Montero, José and Schlather, Martin},
year = {2012},
month = {01},
pages = {},
title = {Advances and Challenges in Space-time Modelling of Natural Events},
publisher = {Springer}
}

@article{Sahu2012HierarchicalBM,
  title={Hierarchical {Bayesian} models for space-time air pollution data},
  author={Sujit Kumar Sahu},
  journal={Handbook of Statistics},
  year={2012},
  volume={30},
  pages={477-495}
}

@article{Beloconi2018BayesianGM,
  title={Bayesian geostatistical modelling of $\mathrm{PM}_{10}$ and $\mathrm{PM}_{2.5}$ surface level concentrations in {Europe} using high-resolution satellite-derived products},
  author={Anton Beloconi and Nektarios Chrysoulakis and Alexei I. Lyapustin and J{\"u}rg Utzinger and Penelope Vounatsou},
  journal={Environment International},
  year={2018},
  volume={121},
  pages={57-70}
}

@article{SHARMA2012170,
title = {Predicting violations of national ambient air quality standards using extreme value theory for {Delhi} city},
journal = {Atmospheric Pollution Research},
volume = {3},
number = {2},
pages = {170-179},
year = {2012},
doi = {https://doi.org/10.5094/APR.2012.017},
author = {Pragati Sharma and Avinash Chandra and S.C Kaushik and Prateek Sharma and Suresh Jain},
}


@article{Wf1,
author = {Joseph, Maxwell B. and Rossi, Matthew W. and Mietkiewicz, Nathan P. and Mahood, Adam L. and Cattau, Megan E. and St. Denis, Lise Ann and Nagy, R. Chelsea and Iglesias, Virginia and Abatzoglou, John T. and Balch, Jennifer K.},
title = {Spatiotemporal prediction of wildfire size extremes with {Bayesian} finite sample maxima},
journal = {Ecological Applications},
volume = {29},
number = {6},
pages = {e01898},
keywords = {Bayesian, climate, extremes, fire, spatiotemporal, wildfire},
doi = {https://doi.org/10.1002/eap.1898},
year = {2019}
}

@article{WF2,
title = {A {Bayesian} network model for prediction and analysis of possible forest fire causes},
journal = {Forest Ecology and Management},
volume = {457},
pages = {117723},
year = {2020},
doi = {https://doi.org/10.1016/j.foreco.2019.117723},
author = {Volkan Sevinc and Omer Kucuk and Merih Goltas},
}


@article{Koh2021SpatiotemporalWM,
  title={Spatiotemporal wildfire modeling through point processes with moderate and extreme marks},
  author={Jonathan Koh and Franccois Pimont and {Jean-luc} Dupuy and Thomas Opitz},
  journal={The Annals of Applied Statistics},
  year={2021},
  volume = {in press, https://doi.org/10.48550/arXiv.2105.08004},
  doi = {https://doi.org/10.48550/arXiv.2105.08004}
}


@article{Davison1990ModelsFE, title={Models for exceedances over high thresholds}, author={Anthony C. Davison and Richard L. Smith}, journal={Journal of the Royal Statistical Society Series B-Methodological}, year={1990}, volume={52}, pages={393-425} }

@article{SourceofPM,
author = {Daellenbach, Kaspar and Uzu, Gaëlle and Jiang, Jianhui and Cassagnes, Laure-Estelle and Leni, Zaira and Vlachou, Athanasia and Stefenelli, Giulia and Canonaco, Francesco and Weber, Samuël and Segers, A.J. and Kuenen, Jeroen and Schaap, Martijn and Favez, Olivier and Albinet, Alexandre and Aksoyoglu, Sebnem and Dommen, Josef and Baltensperger, Urs and Geiser, Marianne and Haddad, Imad and Prevot, Andre},
year = {2020},
month = {11},
pages = {414-419},
title = {Sources of particulate-matter air pollution and its oxidative potential in {Europe}},
volume = {587},
journal = {Nature},
doi = {10.1038/s41586-020-2902-8}
}

@article{Fisher,
author = {Fisher, R.A. and Tippett, Leonard},
year = {1928},
month = {01},
pages = {180-190},
title = {Limiting Forms of the Frequency Distribution of the Largest or Smallest Member of a Sample},
volume = {24},
journal = {Mathematical Proceedings of the Cambridge Philosophical Society},
doi = {10.1017/S0305004100015681}
}


@article{Genton,
author = {Genton, Marc G.},
title = {Classes of Kernels for Machine Learning: A Statistics Perspective},
year = {2002},
issue_date = {3/1/2002},
publisher = {JMLR.org},
volume = {2},
journal = {Journal of Machine Learning Research},
month = {mar},
pages = {299–312},
numpages = {14}
}

@inbook{AR,
title = {Brain-Computer Interfacing for Assistive Robotics},
publisher = {Academic Press},
address = {San Diego},
pages = {7-63},
year = {2015},
isbn = {978-0-12-801543-8},
doi = {https://doi.org/10.1016/B978-0-12-801543-8.00002-8},
author = {Vaibhav Gandhi},
}

@article {Datasource,
	Title = {Version 4 of the {CRU TS} monthly high-resolution gridded multivariate climate dataset},
	Author = {Harris, Ian and Osborn, Timothy J and Jones, Phil and Lister, David},
	DOI = {10.1038/s41597-020-0453-3},
	Number = {1},
	Volume = {7},
	Month = {April},
	Year = {2020},
	Journal = {Scientific data},
	Pages = {109}
}


@article {BJextreme,
Title = {Extreme Air Pollution Conditions Adversely Affect Blood Pressure and Insulin Resistance: The Air Pollution and Cardiometabolic Disease Study},
Author = {Brook, Robert and Sun, Zhichao and Brook, Jeffrey and Zhao, Xiaoyi and Ruan, Yanping and Yan, Jianhua and Mukherjee, Bhramar and Rao, Xiaoquan and Duan, Fengkui and Sun, Lixian and Liang, Ruijuan and Lian, Hui and Zhang, Shuyang and Fang, Quan and Gu, Dongfeng and Sun, Qinghua and Fan, Zhongjie and Rajagopalan, Sanjay},
	DOI = {10.1161/hypertensionaha.115.06237},
	Number = {1},
	Volume = {67},
	Month = {January},
	Year = {2016},
	Journal = {Hypertension},
	Pages = {77—85}
}

@article{jama,
    author = {Mustafić, Hazrije and Jabre, Patricia and Caussin, Christophe and Murad, Mohammad H. and Escolano, Sylvie and Tafflet, Muriel and Périer, Marie-Cécile and Marijon, Eloi and Vernerey, Dewi and Empana, Jean-Philippe and Jouven, Xavier},
    title = {Main Air Pollutants and Myocardial Infarction: A Systematic Review and Meta-analysis},
    journal = {Journal of the American Medical Association},
    volume = {307},
    number = {7},
    pages = {713-721},
    year = {2012},
    month = {02},
    issn = {0098-7484},
    doi = {10.1001/jama.2012.126}
}


@article{SHAH20131039,
title = {Global association of air pollution and heart failure: {A} systematic review and meta-analysis},
journal = {The Lancet},
volume = {382},
number = {9897},
pages = {1039-1048},
year = {2013},
issn = {0140-6736},
doi = {https://doi.org/10.1016/S0140-6736(13)60898-3},
author = {Anoop SV Shah and Jeremy P Langrish and Harish Nair and David A McAllister and Amanda L Hunter and Ken Donaldson and David E Newby and Nicholas L Mills}
}


@article{shortterm,
author = {Yu, XiaoBo and Su, JunWei and Li, Xiuyang and Chen, Gao},
year = {2014},
month = {05},
pages = {e95682},
title = {Short-Term Effects of Particulate Matter on Stroke Attack: Meta-Regression and Meta-Analyses},
volume = {9},
journal = {The Public Library of Science},
doi = {10.1371/journal.pone.0095682}
}


@book{AR1model,
author = {Shumway, Robert H. and Stoffer, David S.},
year = {2011},
month = {01},
pages = {},
title = {Time Series Analysis and Its Applications: {With R} Examples},
volume = {9},
isbn = {978-1-4419-7864-6},
publisher = {Springer Cham},
}


@article{MARTINS201744,
title = {Extreme value analysis of air pollution data and their comparison between two large urban regions of {South America}},
journal = {Weather and Climate Extremes},
volume = {18},
pages = {44-54},
year = {2017},
doi = {https://doi.org/10.1016/j.wace.2017.10.004},
author = {Leila Martins and Caroline Wikuats and Mauricio Capucim and Daniela  {de Almeida} and Silvano {da Costa} and Taciana Albuquerque and Vanessa {Barreto Carvalho} and Edmilson {de Freitas} and Maria {de Fátima Andrade} and Jorge Martins}
}

@article{Zhang,
author = {Deng, Lu and Zhang, Zhengjun},
year = {2018},
month = {01},
pages = {20170511},
title = {Assessing the features of extreme smog in {China} and the differentiated treatment strategy},
volume = {474},
journal = {Proceedings of the Royal Society A: Mathematical, Physical and Engineering Science},
doi = {10.1098/rspa.2017.0511}
}


@article{BORCK2021103596,
title = {Population density and urban air quality},
journal = {Regional Science and Urban Economics},
volume = {86},
pages = {103596},
year = {2021},
issn = {0166-0462},
doi = {https://doi.org/10.1016/j.regsciurbeco.2020.103596},
author = {Rainald Borck and Philipp Schrauth}
}

@article{SAEZ2022105369,
title = {Spatial prediction of air pollution levels using a hierarchical Bayesian spatiotemporal model in {Catalonia, Spain}},
journal = {Environmental Modelling \& Software},
volume = {151},
pages = {105369},
year = {2022},
issn = {1364-8152},
doi = {https://doi.org/10.1016/j.envsoft.2022.105369},
author = {Marc Saez and Maria A. Barceló}
}

@article{STEINLE2015383,
title = {Personal exposure monitoring of {$\mathrm{PM}_{2.5}$} in indoor and outdoor microenvironments},
journal = {Science of The Total Environment},
volume = {508},
pages = {383-394},
year = {2015},
issn = {0048-9697},
doi = {https://doi.org/10.1016/j.scitotenv.2014.12.003},
author = {Susanne Steinle and Stefan Reis and Clive E. Sabel and Sean Semple and Marsailidh M. Twigg and Christine F. Braban and Sarah R. Leeson and Mathew R. Heal and David Harrison and Chun Lin and Hao Wu},

}
@article{STEINLE2013184,
title = {Quantifying human exposure to air pollution—{Moving} from static monitoring to spatio-temporally resolved personal exposure assessment},
journal = {Science of The Total Environment},
volume = {443},
pages = {184-193},
year = {2013},
issn = {0048-9697},
doi = {https://doi.org/10.1016/j.scitotenv.2012.10.098},
author = {Susanne Steinle and Stefan Reis and Clive Eric Sabel},
}


@article{ORELLANO2020,
title = {Short-term exposure to particulate matter ($\mathrm{PM}_{10}$ and $\mathrm{PM}_{2.5}$), nitrogen dioxide ($\mathrm{NO}_{2}$), and ozone ($\mathrm{O}_{3}$) and all-cause and cause-specific mortality: Systematic review and meta-analysis},
journal = {Environment International},
volume = {142},
pages = {105876},
year = {2020},
issn = {0160-4120},
doi = {https://doi.org/10.1016/j.envint.2020.105876},
author = {Pablo Orellano and Julieta Reynoso and Nancy Quaranta and Ariel Bardach and Agustin Ciapponi}
}

@article{LEI2019,
title = {Short-term effect of $\mathrm{PM}_{2.5}$/$\mathrm{O}_{3}$ on non-accidental and respiratory deaths in highly polluted area of China},
journal = {Atmospheric Pollution Research},
volume = {10},
number = {5},
pages = {1412-1419},
year = {2019},
issn = {1309-1042},
doi = {https://doi.org/10.1016/j.apr.2019.03.013},
author = {Ruoqian Lei and Furong Zhu and Han Cheng and Jie Liu and Chaowei Shen and Chao Zhang and Yachun Xu and Changchun Xiao and Xiaoru Li and Junqing Zhang and Rui Ding and Jiyu Cao}
}
@article{ZHANG2019,
title = {The acute health effects of ozone and $\mathrm{PM}_{2.5}$ on daily cardiovascular disease mortality: A multi-center time series study in {China}},
journal = {Ecotoxicology and Environmental Safety},
volume = {174},
pages = {218-223},
year = {2019},
issn = {0147-6513},
doi = {https://doi.org/10.1016/j.ecoenv.2019.02.085},
author = {Jiayao Zhang and Qi Chen and Qingqing Wang and Zhen Ding and Hong Sun and Yan Xu}
}

@article{XIE2021,
title = {Short-Term Ambient Particulate Air Pollution and Hospitalization Expenditures of Cause-Specific Cardiorespiratory Diseases in {China}: A Multicity Analysis},
journal = {The Lancet Regional Health - Western Pacific},
volume = {15},
pages = {100232},
year = {2021},
issn = {2666-6065},
doi = {https://doi.org/10.1016/j.lanwpc.2021.100232},
author = {Yang Xie and Zichuan Li and Hua Zhong and Xing Lin Feng and Pantao Lu and Zhouyang Xu and Tongjun Guo and Yaqin Si and Jinxi Wang and Libo Chen and Chen Wei and Furong Deng and Andrea A. Baccarelli and Zhijie Zheng and Xinbiao Guo and Shaowei Wu},
}


%this one focus on the U.S.
@article{ZHANG201764,
title = {Quantifying the relationship between extreme air pollution events and extreme weather events},
journal = {Atmospheric Research},
volume = {188},
pages = {64-79},
year = {2017},
issn = {0169-8095},
doi = {https://doi.org/10.1016/j.atmosres.2016.11.010},
author = {Henian Zhang and Yuhang Wang and Tae-Won Park and Yi Deng}

}

@article{RODRIGUEZ2016,
title = {A study of trends for {Mexico} City ozone extremes: 2001-2014},
journal = {Atmósfera},
volume = {29},
number = {2},
pages = {107-120},
year = {2016},
issn = {0187-6236},
doi = {https://doi.org/10.20937/ATM.2016.29.02.01},
author = {Sara Rodríguez and Gabriel Huerta and Hortensia Reyes}
}

@book{Reiss2007,
author = {Reiss, Rolf-Dieter and Thomas, Michael},
year = {2007},
month = {01},
pages = {},
title = {Statistical Analysis of Extreme Values: with Applications to Insurance, Finance, Hydrology and Other Fields},
isbn = {978-3-7643-7230-9},
doi = {10.1007/978-3-7643-7399-3}
}

@article{Panagoulia2014,
author = {Panagoulia, D. and Economou, P. and Caroni, C.},
title = {Stationary and nonstationary generalized extreme value modelling of extreme precipitation over a mountainous area under climate change},
journal = {Environmetrics},
volume = {25},
number = {1},
pages = {29-43},
doi = {https://doi.org/10.1002/env.2252},
year = {2014}
}

@article{Cheng2014,
author = {Cheng, Linyin and AghaKouchak, Amir and Gilleland, Eric and Katz, Richard},
year = {2014},
month = {09},
pages = {},
title = {Non-stationary Extreme Value Analysis in a Changing Climate},
volume = {127},
journal = {Climatic Change},
doi = {10.1007/s10584-014-1254-5}
}

@article{Lobeto2018,
author = {Lobeto, H. and Menendez, M. and Losada, I. J.},
title = {Toward a Methodology for Estimating Coastal Extreme Sea Levels From Satellite Altimetry},
journal = {Journal of Geophysical Research: Oceans},
volume = {123},
number = {11},
pages = {8284-8298},
keywords = {climate variability, extremes, nontidal residual, return period, satellite, sea level, tide gauge},
doi = {https://doi.org/10.1029/2018JC014487},
year = {2018}
}

@article{WANG2020,
title = {Severe air pollution events not avoided by reduced anthropogenic activities during {COVID-19} outbreak},
journal = {Resources, Conservation and Recycling},
volume = {158},
pages = {104814},
year = {2020},
issn = {0921-3449},
doi = {https://doi.org/10.1016/j.resconrec.2020.104814},
author = {Pengfei Wang and Kaiyu Chen and Shengqiang Zhu and Peng Wang and Hongliang Zhang},
}

@article{MORAWSKA2021,
title = {The state of science on severe air pollution episodes: Quantitative and qualitative analysis},
journal = {Environment International},
volume = {156},
pages = {106732},
year = {2021},
issn = {0160-4120},
doi = {https://doi.org/10.1016/j.envint.2021.106732},
author = {Lidia Morawska and Tong Zhu and Nairui Liu and Mehdi {Amouei Torkmahalleh} and Maria {de Fatima Andrade} and Benjamin Barratt and Parya Broomandi and Giorgio Buonanno and Luis {Carlos Belalcazar Ceron} and Jianmin Chen and Yan Cheng and Greg Evans and Mario Gavidia and Hai Guo and Ivan Hanigan and Min Hu and Cheol H. Jeong and Frank Kelly and Laura Gallardo and Prashant Kumar and Xiaopu Lyu and Benjamin J. Mullins and Claus Nordstrøm and Gavin Pereira and Xavier Querol and Nestor {Yezid Rojas Roa} and Armistead Russell and Helen Thompson and Hao Wang and Lina Wang and Tao Wang and Aneta Wierzbicka and Tao Xue and Celine Ye}
}


@article{KALISA2018,
title = {Temperature and air pollution relationship during heatwaves in {Birmingham, UK}},
journal = {Sustainable Cities and Society},
volume = {43},
pages = {111-120},
year = {2018},
issn = {2210-6707},
doi = {https://doi.org/10.1016/j.scs.2018.08.033},
author = {Egide Kalisa and Sulaiman Fadlallah and Mabano Amani and Lamek Nahayo and Gabriel Habiyaremye}
}

@article{LI2014,
title = {Spatial and temporal analysis of Air Pollution Index and its timescale-dependent relationship with meteorological factors in {Guangzhou, China}, 2001–2011},
journal = {Environmental Pollution},
volume = {190},
pages = {75-81},
year = {2014},
issn = {0269-7491},
doi = {https://doi.org/10.1016/j.envpol.2014.03.020},
author = {Li Li and Jun Qian and Chun-Quan Ou and Ying-Xue Zhou and Cui Guo and Yuming Guo}
}

@article{Gneiting2007,
author = {Tilmann Gneiting and Adrian E Raftery},
title = {Strictly Proper Scoring Rules, Prediction, and Estimation},
journal = {Journal of the American Statistical Association},
volume = {102},
number = {477},
pages = {359-378},
year  = {2007},
publisher = {Taylor \& Francis},
doi = {10.1198/016214506000001437}
}


@book{GR2020,
author = {Gómez Rubio, Virgilio},
year = {2020},
month = {02},
pages = {},
title = {Bayesian Inference with INLA},
isbn = {9781138039872},
publisher={Chapman \& Hall$\slash$CRC},
doi = {10.1201/9781315175584}
}
