# Supplementary material for: Bivariate extreme value analysis of extreme temperature and mortality in Canada, 2000-2020
Source: BMC Public Health. 2024 May 18;24:1344. doi: 10.1186/s12889-024-18785-3 (PMC11102153; doi:10.1186/s12889-024-18785-3)
Supplement: Supplementary file 1 — Supplementary Material 1. [file 12889_2024_18785_MOESM1_ESM.zip › sn-ref.bib]

%TC:incbib
@article{Keef2013,
title = {Estimation of the conditional distribution of a multivariate variable given that one of its components is large: Additional constraints for the Heffernan and Tawn model},
author = {Caroline Keef and Ioannis Papastathopoulos and Jonathan A. Tawn},
journal = {Journal of Multivariate Analysis},
volume = {115},
pages = {396-404},
year = {2013},
issn = {0047-259X}
}


@article{ribatet2019pot,
  title={POT: generalized pareto distribution and peaks over threshold},
  author={Ribatet, Mathieu and Dutang, Christopher},
  journal={R package version},
  volume={1},
  pages={1--7},
  year={2019}
}

@article{hyndman2008automatic,
  title={Automatic time series forecasting: the forecast package for {R}},
  author={Hyndman, Rob J and Khandakar, Yeasmin},
  journal={Journal of {S}tatistical {S}oftware},
  volume={27},
  pages={1--22},
  year={2008}
}

@article{collins2000trends,
  title={Trends in annual frequencies of extreme temperature events in Australia},
  author={Collins, DA and Della-Marta, PM and Plummer, N and Trewin, BC},
  journal={Australian Meteorological Magazine},
  volume={49},
  number={4},
  pages={277--292},
  year={2000},
  publisher={Citeseer}
}

@article{zahid2011frequency,
  title={Frequency of extreme temperature and precipitation events in Pakistan 1965--2009},
  author={Zahid, M and Rasul, GJSI},
  journal={Sci. Int},
  volume={23},
  number={4},
  pages={313--319},
  year={2011}
}

@article{2004A,
  title={A comparison of temperature density forecasts from {GARCH} and atmospheric models},
  author={ Taylor, James W.  and  Buizza, Roberto },
  journal={Journal of Forecasting},
  volume={23},
  number={5},
  pages={337–355},
  year={2004}
}

@article{allen2015changes,
  title={Changes in the frequency of extreme temperature records for Toronto, Ontario, Canada},
  author={Allen, Shannon MJ and Gough, William A and Mohsin, Tanzina},
  journal={Theoretical and Applied Climatology},
  volume={119},
  pages={481--491},
  year={2015},
  publisher={Springer}
}

@article{sheridan2015changes,
  title={Changes in the frequency and intensity of extreme temperature events and human health concerns},
  author={Sheridan, Scott C and Allen, Michael J},
  journal={Current Climate Change Reports},
  volume={1},
  pages={155--162},
  year={2015},
  publisher={Springer}
}

@misc{Shumanty2018,
  title={Mortality: Overview, 2014 to 2016},
  author={Shumanty, Rufteen},
  year={2018},
  note = {\url{https://www150.statcan.gc.ca/n1/pub/91-209-x/2018001/article/54957-eng.htm##shr-pg0} [Accessed: (30 August 2023)]}
}


@article{castro2017spectral,
  title={Spectral density regression for bivariate extremes},
  author={Castro Camilo, Daniela and de Carvalho, Miguel},
  journal={Stochastic {E}nvironmental {R}esearch and {R}isk {A}ssessment},
  volume={31},
  pages={1603--1613},
  year={2017},
  publisher={Springer}
}

@article{mhalla2017non,
  title={Non-linear models for extremal dependence},
  author={Mhalla, Linda and Chavez-Demoulin, Val{\'e}rie and Naveau, Philippe},
  journal={Journal of Multivariate Analysis},
  volume={159},
  pages={49--66},
  year={2017},
  publisher={Elsevier}
}

@article{Ljung1978,
  title={On a measure of lack of fit in time series models},
  author={Greta M. Ljung and G. E. P. Box},
  journal={Biometrika},
  year={1978},
  volume={65},
  pages={297-303}

}

@article{Kinney2015,
  title={Winter season mortality: will climate warming bring benefits?},
  author={Kinney, P. L. and Schwartz, J. and Pascal, M. and Petkova, E. and Tertre, A. L. and Medina, S. and Vautard, R},
  journal={Environmental Research Letters},
  year={2015},
  volume={10},
  pages={64016}
}

@book{Rau2007,
  title={Seasonality in human mortality: a demographic approach},
  author={Rau, Roland},
  year={2007},
  publisher={Berlin: Springer,}
}


@Article{Tang2023,
author = {Tang, Yifan and Wen, Conghua and Ling, Chengxiu and Zhang, Yuqing},
title = {Pricing Multi-Event-Triggered Catastrophe Bonds Based on a {C}opula–{POT} Model},
journal = {Risks},
volume = {11},
year = {2023},
number = {8},
ISSN = {2227-9091}
}

@article{Basagana2011Heat,
  title={Heat waves and cause-specific mortality at all ages},
  author={Basagana, X. and Sartini, C. and Barrera-Gomez, J. and Dadvand, P. and Cunillera, J. and Ostro, B. and Sunyer, J.},
  journal={Epidemiology},
  volume={22},
  number={6},
  pages={765-772},
  year={2011},
  publisher={Lippincott Williams \& Wilkins}
}


@article{EurowinterGroup1997Cold,
  title={Cold exposure and winter mortality from ischaemic heart disease, cerebrovascular disease, respiratory disease, and all causes in warm and cold regions of {E}urope},
  author={{The Eurowinter Group}},
  journal={The Lancet},
  volume={349},
  number={9062},
  pages={1341-1346},
  year={1997},
  publisher={Elsevier}
}

@article{Li2021Heat,
  title={Heat exposure and cardiovascular health outcomes: a systematic review and meta-analysis},
  author={Li, Xinqi and Huang, Chunlan and Ren, Ying and Liu, Cong and Wang, Jian and Li, Yan},
  journal={Environmental Research},
  volume={198},
  pages={111282},
  year={2021},
  publisher={Elsevier}
}

@article{guo2014global,
  title={Global variation in the effects of ambient temperature on mortality: a systematic evaluation},
  author={Guo, Yuming and Gasparrini, Antonio and Armstrong, Ben and Li, Shanshan and Tawatsupa, Benjawan and Tobias, Aurelio and Lavigne, Eric and Coelho, Micheline de Sousa Zanotti Stagliorio and Leone, Michela and Pan, Xiaochuan and others},
  journal={Epidemiology (Cambridge, Mass.)},
  volume={25},
  number={6},
  pages={781 -- 789},
  year={2014}
  }

@article{Astrom2011,
    title = {Heat wave impact on morbidity and mortality in the elderly population: A review of recent studies},
    journal = {Maturitas},
    volume = {69},
    number = {2},
    pages = {99-105},
    year = {2011},
    issn = {0378-5122},
    author = {{\r A}str{\"o}m, Daniel and Forsberg, Bertil and  Rockl{\"o}v, Joacim}
}

@book{Crimmins2016,
    title = {The Impacts of Climate Change on Human Health in the United States: A Scientific Assessment},
    author = {Crimmins, A. and Gamble, J. L. and Beard, C.B. and Bell, J.E. and Dodgen, D. and Eisen,R.J. and  Fann,N.and Hawkins, M. and  Herring, S.C. and Jantarasami, L. and Mills, D. M. and Saha, S. and Sarofim, M. C. and Trtanj, J. and  Ziska, L.},
    year = {2016},
    publisher ={U.S. Global Change Research Program, Washington, DC}
}
    
@article{hall1997,
  title={On the estimation of extreme tail probabilities},
  author={Hall, Peter and Weissman, Ishay},
  journal={The Annals of Statistics},
  pages={1311--1326},
  year={1997},
  publisher={JSTOR}
}

@inproceedings{oktaviarina2019analysis,
  author={Oktaviarina, A and Sofro, A},
  booktitle={Journal of Physics: Conference Series},
  volume={1417},
  number={1},
  pages={012019},
  year={2019},
  organization={IOP Publishing}
}

@article{gemmell2000seasonal,
  title={Seasonal variation in mortality in {S}cotland},
  author={Gemmell, Islay and McLoone, Philip and Boddy, FA and Dickinson, Gordon J and Watt, GCM},
  journal={International Journal of Epidemiology},
  volume={29},
  number={2},
  pages={274--279},
  year={2000},
  publisher={Oxford University Press}
}

@article{Liu2022,
title = {Heat exposure and cardiovascular health outcomes: a systematic review and meta-analysis},
author = {Liu, Jingwen and Varghese, Blesson M and Hansen, Alana and Zhang, Ying and Driscoll, Timothy and Morgan, Geoffrey and Dear, Keith and Gourley, Michelle and Capon, Anthony and Bi, Peng},
number = {6},
volume = {6},
month = {June},
year = {2022},
journal = {The Lancet Planetary Health}
}

@article{alaya2020bivariate,
  title={A bivariate approach to estimating the probability of very extreme precipitation events},
  author={Alaya, Mohamed Ali Ben and Zwiers, Francis W and Zhang, Xuebin},
  journal={Weather and Climate Extremes},
  volume={30},
  pages={100290},
  year={2020},
  publisher={Elsevier}
}

@article{acero2014trends,
  title={Trends in summer extreme temperatures over the {I}berian {P}eninsula using nonurban station data},
  author={Acero, FJ and Garc{\'\i}a, Jos{\'e} Agust{\'\i}n and Gallego, Mar{\'\i}a Cruz and Parey, Sylvie and Dacunha-Castelle, Didier},
  journal={Journal of Geophysical Research: Atmospheres},
  volume={119},
  number={1},
  pages={39--53},
  year={2014},
  publisher={Wiley Online Library}
}

@inproceedings{nemukula2018bivariate,
  title={Bivariate threshold excess models with application to extreme high temperatures in {L}impopo province of {S}outh {A}frica},
  author={Nemukula, Murendeni Maurel and Sigauke, Caston and Maposa, Daniel},
  booktitle={Annual Proceedings of the South African Statistical Association Conference},
  volume={2018},
  number={Congress 1},
  pages={33--40},
  year={2018},
}


@misc{NASA2021,
    title        = {2020 Tied for Warmest Year on Record, NASA Analysis Shows},
    author       = {NASA},
    year         = 2021,
    note         = {\url{https://www.nasa.gov/press-release/2020-tied-for-warmest-year-on-record-nasa-analysis-shows} [Accessed: (15 August 2023)]}
}

@article{fu2018mortality,
  title={Mortality attributable to hot and cold ambient temperatures in {I}ndia: a nationally representative case-crossover study},
  author={Fu, Sze Hang and Gasparrini, Antonio and Rodriguez, Peter S and Jha, Prabhat},
  journal={PLoS {M}edicine},
  volume={15},
  number={7},
  pages={e1002619},
  year={2018},
  publisher={Public Library of Science San Francisco, CA USA}
}
@article{SIGAUKE2017152,
title = {Modelling non-stationary time series using a peaks over threshold distribution with time varying covariates and threshold: {A}n application to peak electricity demand},
journal = {Energy},
volume = {119},
pages = {152-166},
year = {2017},
issn = {0360-5442},
author = {Caston Sigauke and Alphonce Bere}
}

@article{Ferreira2015,
author = { Ana Ferreira and Laurens de Haan},
title = {{On the block maxima method in extreme value theory: PWM estimators}},
volume = {43},
journal = {The Annals of Statistics},
number = {1},
publisher = {Institute of Mathematical Statistics},
pages = {276 -- 298},
keywords = {asymptotic normality, Block maxima, extreme quantile estimation, extreme value index, peaks-over-threshold, probability weighted moment estimators},
year = {2015}
}

@article{Henderson1997,
title = {Extreme temperature days in South Central United States},
author = {Henderson, K. G. and Muller, R. A.},
journal = {Climate Research},
volume = {8},
pages = {151-162},
year = {1997}
}

@article{scarrott2012,
  title={A review of extreme value threshold estimation and uncertainty quantification},
  author={Scarrott, Carl and MacDonald, Anna},
  journal={REVSTAT-Statistical journal},
  volume={10},
  number={1},
  pages={33--60},
  year={2012}
}

@article{Thompson2009,
  title={Automated threshold selection methods for extreme wave analysis},
  author={Paul Thompson and Yuzhi Cai and Dominic E. Reeve and Julian Stander},
  journal={Coastal Engineering},
  year={2009},
  volume={56},
  pages={1013-1021}
}

@article{escobar2018local,
  title={Local estimation of the conditional stable tail dependence function},
  author={Escobar-Bach, Mikael and Goegebeur, Yuri and Guillou, Armelle},
  journal={Scandinavian Journal of Statistics},
  volume={45},
  number={3},
  pages={590--617},
  year={2018},
  publisher={Wiley Online Library}
}

@article{escobar2018localb,
  title={Local robust estimation of the Pickands dependence function},
  author={Escobar-Bach, Mikael and Goegebeur, Yuri and Guillou, Armelle},
  journal={The Annals of Statistics},
  volume={46},
  number={6A},
  pages={2806--2843},
  year={2018},
  publisher={JSTOR}
}

@book{box2015time,
  title={Time Series Analysis: Forecasting and Control},
  author={Box, George EP and Jenkins, Gwilym M and Reinsel, Gregory C and Ljung, Greta M},
  year={2015},
  publisher={John Wiley \& Sons}
}

@article{Bollerslev1986,
  title={Generalized autoregressive conditional heteroskedasticity},
  author={Tim Bollerslev},
  journal={Journal of Econometrics},
  year={1986},
  volume={31},
  pages={307-327}
}

@article{Rocklov2011,
  title={Mortality related to temperature and persistent extreme temperatures: a study of cause-specific and age-stratified mortality},
  journal={Occupational and Environmental Medicine},
  author={Rockl{\"o}v, J. and Ebi, K. and Forsberg, B.},
  year={2011},
  volume={68},
  number = {7},
  pages={531–536}
}

  
@article{Barnett2012ColdAH,
  title={Cold and heat waves in the {U}nited {S}tates.},
  author={Adrian Gerard Barnett and Shakoor Hajat and Antonio Gasparrini and Joacim Rockl{\"o}v},
  journal={Environmental Research},
  year={2012},
  volume={112},
  pages={218-24}
}

@article{Chiu2018,
  title={Mortality and morbidity peaks modeling: An extreme value theory approach},
  author={Chiu, Yohann Moanahere and Moanahere, Yohann and Meeuwisse, Max and Penfold, Peter},
  journal={Statistical {M}ethods {M}edical {R}esearch},
  volume={27},
  number={5},
  pages={1498-1512},
  year={2018}
}

@article{Chiu2021,
  title={Cardiovascular Health Peaks and Meteorological Conditions: A Quantile Regression Approach},
  author={Chiu, Yohann Moanahere and Moanahere, Yohann and Meeuwisse, Max and Penfold, Peter},
  journal={International Journal of Environmental Research and Public Health},
  volume={18},
  number={24},
  pages={13277},
  year={2021}
}

@article{Gasparrini2022,
  title={A tutorial on the case time series design for small-area analysis},
  author={Gasparrini, A.},
  journal={BMC Med Res Methodol},
  volume={22},
  number={129},
  year={2022}
}

@article{gasparrini2021case,
  title={The case time series design},
  author={Gasparrini, Antonio},
  journal={Epidemiology (Cambridge, Mass.)},
  volume={32},
  number={6},
  pages={829},
  year={2021},
  publisher={Europe PMC Funders}
}

@article{Gasparrini2011TheIO,
  title={The Impact of Heat Waves on Mortality},
  author={Antonio Gasparrini and Ben G. Armstrong},
  journal={Epidemiology},
  year={2011},
  volume={22},
  pages={68-73}
}
  
@article{madaniyazi2023should,
  title={Should we adjust for season in time-series studies of the short-term association between temperature and mortality?},
  author={Madaniyazi, L. and Tob{\'\i}as, A. and Vicedo-Cabrera, A.M. and Jaakkola, J. and Honda, Y. and Guo, Y. and Schwartz, J. and Zanobetti, A. and Bell, M. L. and Armstrong, B. and others},
  journal={Epidemiology},
  volume={34},
  number={3},
  pages={313--318},
  year={2023},
  publisher={LWW}
}


@article{thomas2016applications,
  title={Applications of extreme value theory in public health},
  author={Thomas, Maud and Lemaitre, Magali and Wilson, Mark L and Viboud, C{\'e}cile and Yordanov, Youri and Wackernagel, Hans and Carrat, Fabrice},
  journal={PloS one},
  volume={11},
  number={7},
  pages={e0159312},
  year={2016},
  publisher={Public Library of Science San Francisco, CA USA}
}

@book{Beirlant2006statistics,
  title={Statistics of Extremes: Theory and Applications},
  author={Beirlant, Jan and Goegebeur, Yuri and Segers, Johan and Teugels, Jozef L},
  year={2006},
  publisher={John Wiley \& Sons}
}

@article{Baccini2008,
  title={Heat Effects on Mortality in 15 {E}uropean Cities},
  author={Michela Baccini and Annibale Biggeri and Gabriele Accetta and Tom Kosatsky and Klea Katsouyanni and Antonis Analitis and Hugh Ross Anderson and Luigi Bisanti and Daniela 
  D'ippoliti and Jana
  D{\'a}nov{\u a} and Bertil Forsberg and Sylvia M{\'e}dina and Anna P{\'a}ldy 
  and Daniel Rabczenko and Christian Schindler and Paola Michelozzi},
  journal={Epidemiology},
  year={2008},
  volume={19},
  pages={711-719}
}

@article{Analitis2008,
  title={Effects of cold weather on mortality: results from 15 {E}uropean cities within the {PHEWE} project},
  author={A Analitis and K Katsouyanni and A Biggeri and M Baccini and B Forsberg  and L Bisanti and U Kirchmayer and F Ballester and E Cadum and PG Goodman and A Hojs and J Sunyer and P Tiittanen and P Michelozzi},
  journal={American Journal of Epidemiology},
  volume={168},
  number={12},
  pages={1397–1408},
  year={2008}
}

  
@article{Meehl2004,
  title={More intense, more frequent, and longer lasting heat waves in the 21st century},
  author={Meehl, Gerald A and Tebaldi, Claudia},
  journal={Science},
  volume={305},
  number={5686},
  pages={994--997},
  year={2004},
  publisher={American Association for the Advancement of Science}
}
  
@article{pickands31,
  title={Statistical inference using extreme order statistics},
  author={Pickands, J},
  journal={Ann. Statist},
  volume={3},
  year = {1975},
  pages={131}
}


@article{Forzieri2017,
    title = {Increasing risk over time of weather-related hazards to the {E}uropean population: a data-driven prognostic study},
    journal = {The Lancet Planetary Health},
    volume = {1},
    number = {5},
    pages = {e200-e208},
    year = {2017},
    issn = {2542-5196},
    author = {Giovanni, Forzieri and Alessandro, Cescatti and Filipe, Batista {E Silva} and Luc, Feyen},
}
@article{quilty2023relative,
  title={The relative value of sociocultural and infrastructural adaptations to heat in a very hot climate in northern Australia: a case time series of heat-associated mortality},
  author={Quilty, Simon and Jupurrurla, Norman Frank and Lal, Aparna and Matthews, Veronica and Gasparrini, Antonio and Hope, Pandora and Brearley, Matt and Ebi, Kris L},
  journal={The Lancet Planetary Health},
  volume={7},
  number={8},
  pages={e684--e693},
  year={2023},
  publisher={Elsevier}
}

@article{Canadaca2022Overview1,
 title={Extreme heat events: Overview},
 author = {{G}overnment of Canada},
 year = {2022},
 url = {https://www.canada.ca/en/health-canada/services/climate-change-health/extreme-heat.html},
 publisher = {{G}overnment of Canada}
}

@article{dong2022air,
  title={Air Pollution and Mortality Impacts},
  author={Dong, Zhe Michelle and Shang, Han Lin and Bruhn, Aaron},
  journal={Risks},
  volume={10},
  number={6},
  pages={126},
  year={2022},
  publisher={MDPI}
}
@misc{Canadaca2022Overview,
  title = {Extreme heat events: Overview},
  author = {{Government of Canada}},
  year = {2022},
  howpublished = {\url{https://www.canada.ca/en/health-canada/services/climate-change-health/extreme-heat.html}},
  note = {Accessed: April 27, 2023},
}


@article{WMO2021,
  title={The Atlas of Mortality and Economic Losses from Weather, Climate and Water Extremes (1970-2019)},
  author={Douris, James and Kim, Geunhye},
  year={2021},
  journal = {WMO: World Meteorological Organisation}
}


@article{li2020joint,
  title={Joint Extremes in Temperature and Mortality: A Bivariate {POT} Approach},
  author={Li, Han and Tang, Qihe},
  journal={North American Actuarial Journal},
  pages={1--21},
  year={2020},
  publisher={Taylor \& Francis}
}

@book{gavrilov1991biology,
  title={The biology of life span: a quantitative approach},
  author={Gavrilov, Leonid Anatolevich and Gavrilova, Natalʹi︠a︡ Sergeevna},
  year={1991},
  publisher={Harwood Academic Publishers}
}

@article{aarssen1994maximal,
  title={On the maximal life span of humans},
  author={Aarssen, Karin and De Haan, Laurens},
  journal={Mathematical Population Studies},
  volume={4},
  number={4},
  pages={259--281},
  year={1994},
  publisher={Taylor \& Francis}
}

@article{mcneil1997estimating,
  title={Estimating the tails of loss severity distributions using extreme value theory},
  author={McNeil, Alexander J},
  journal={ASTIN Bulletin: The Journal of the IAA},
  volume={27},
  number={1},
  pages={117--137},
  year={1997},
  publisher={Cambridge University Press}
}

@article{rootzen1997extreme,
  title={Extreme value statistics and wind storm losses: a case study},
  author={Rootz{\'e}n, Holger and Tajvidi, Nader},
  journal={Scandinavian Actuarial Journal},
  volume={1997},
  number={1},
  pages={70--94},
  year={1997},
  publisher={Taylor \& Francis}
}

@article{han2014general,
  title={A general transformation from KP-ABE to searchable encryption},
  author={Han, Fei and Qin, Jing and Zhao, Huawei and Hu, Jiankun},
  journal={Future Generation Computer Systems},
  volume={30},
  pages={107--115},
  year={2014},
  publisher={Elsevier}
}
  
@inproceedings{narayanan2014novel,
  title={A novel approach to urban flood monitoring using computer vision},
  author={Narayanan, RamKumar and Lekshmy, VM and Rao, Sethuraman and Sasidhar, Kalyan},
  booktitle={Fifth International Conference on Computing, Communications and Networking Technologies (ICCCNT)},
  pages={1--7},
  year={2014},
  organization={IEEE}
}

@article{mcmichael2015extreme,
  title={Extreme weather events and infectious disease outbreaks},
  author={McMichael, Anthony J},
  journal={Virulence},
  volume={6},
  number={6},
  pages={543--547},
  year={2015},
  publisher={Taylor \& Francis}
}

@article{cheng2010effects,
  title={Effects of climatic temperature stress on cardiovascular diseases},
  author={Cheng, Xiaoshu and Su, Hai},
  journal={European Journal of Internal medicine},
  volume={21},
  number={3},
  pages={164--167},
  year={2010},
  publisher={Elsevier}
}
  
@article{sternberg2014local,
  title={Local adaptation to temperature and the implications for vector-borne diseases},
  author={Sternberg, Eleanore D and Thomas, Matthew B},
  journal={Trends in Parasitology},
  volume={30},
  number={3},
  pages={115--122},
  year={2014},
  publisher={Elsevier}
}

@article{fouque2019impact,
  title={Impact of past and on-going changes on climate and weather on vector-borne diseases transmission: a look at the evidence},
  author={Fouque, Florence and Reeder, John C},
  journal={Infectious {D}iseases of {P}overty},
  volume={8},
  number={1},
  pages={1--9},
  year={2019},
  publisher={BioMed Central}
}

@article{mearns1984extreme,
  title={Extreme high-temperature events: changes in their probabilities with changes in mean temperature},
  author={Mearns, Linda O and Katz, Richard W and Schneider, Stephen H},
  journal={Journal of Applied Meteorology and Climatology},
  volume={23},
  number={12},
  pages={1601--1613},
  year={1984},
  publisher={American Meteorological Society}
}

@article{jhun2014effect,
  title={Effect modification of ozone-related mortality risks by temperature in 97 {US} cities},
  author={Jhun, Iny and Fann, Neal and Zanobetti, Antonella and Hubbell, Bryan},
  journal={Environment {I}nternational},
  volume={73},
  pages={128--134},
  year={2014},
  publisher={Elsevier}
}
  
@article{lin2013acute,
  title={Acute and prolonged adverse effects of temperature on mortality from cardiovascular diseases},
  author={Lin, Yu Kai and Chang, Chin Kuo and Wang, Yu Chun and Ho, Tsung Jung},
  journal={PloS {O}ne},
  volume={8},
  number={12},
  pages={e82678},
  year={2013},
  publisher={Public Library of Science San Francisco, USA}
}

@article{ribeiro1994effect,
  title={Effect of temperature on the development of baculoviruses},
  author={Ribeiro, HCT and Pavan, OHO},
  journal={Journal of Applied Entomology},
  volume={118},
  number={1-5},
  pages={316--320},
  year={1994},
  publisher={Wiley Online Library}
}


@article{johnson2005impact,
  title={The impact of the 2003 heat wave on mortality and hospital admissions in England},
  author={Johnson, Helen and Kovats, R Sari and McGregor, Glenn and Stedman, John and Gibbs, Mark and Walton, Heather and Cook, Lois and Black, Emily},
  journal={Health Statistics Quarterly},
  volume={25},
  pages={6},
  year={2005}
}


@incollection{akaike1987factor,
  title={Factor analysis and AIC},
  author={Akaike, Hirotugu},
  booktitle={Selected papers of hirotugu akaike},
  pages={371--386},
  year={1987},
  publisher={Springer}
}

@article{ferreira2003optimising,
  title={On optimising the estimation of high quantiles of a probability distribution},
  author={Ferreira, Ana and de Haan, Laurens and Peng, Liang},
  journal={Statistics},
  volume={37},
  number={5},
  pages={401--434},
  year={2003},
  publisher={Taylor \& Francis}
}

@article{kratz1996qq,
  title={The QQ-estimator and heavy tails},
  author={Kratz, Marie and Resnick, Sidney I},
  journal={Stochastic Models},
  volume={12},
  number={4},
  pages={699--724},
  year={1996},
  publisher={Taylor \& Francis}
}

@article{o2009temperature,
  title={Temperature extremes and health: impacts of climate variability and change in the United States},
  author={O'Neill, Marie S and Ebi, Kristie L},
  journal={Journal of Occupational and {E}nvironmental {M}edicine},
  pages={13--25},
  year={2009},
  publisher={JSTOR}
}

@article{whitman1997mortality,
  title={Mortality in {C}hicago attributed to the {J}uly 1995 heat wave.},
  author={Whitman, Steven and Good, Glenn and Donoghue, Edmund R and Benbow, Nanette and Shou, Wenyuan and Mou, Shanxuan},
  journal={American Journal of {P}ublic {H}ealth},
  volume={87},
  number={9},
  pages={1515--1518},
  year={1997},
  publisher={American Public Health Association}
}

@book{mccarthy2001climate,
  title={Climate change 2001: impacts, adaptation, and vulnerability: contribution of Working Group II to the third assessment report of the Intergovernmental Panel on Climate Change},
  author={McCarthy, James J and Canziani, Osvaldo F and Leary, Neil A and Dokken, David J and White, Kasey S and others},
  volume={2},
  year={2001},
  publisher={Cambridge University Press}
}

@article{weisskopf2002heat,
  title={Heat wave morbidity and mortality, Milwaukee, Wis, 1999 vs 1995: an improved response?},
  author={Weisskopf, Marc G and Anderson, Henry A and Foldy, Seth and Hanrahan, Lawrence P and Blair, Kathleen and T{\"o}r{\"o}k, Thomas J and Rumm, Peter D},
  journal={American journal of public health},
  volume={92},
  number={5},
  pages={830--833},
  year={2002},
  publisher={American Public Health Association}
}

@article{garcia2010review,
  title={A review of the {E}uropean summer heat wave of 2003},
  author={Garc{\'\i}a-Herrera, Ricardo and D{\'\i}az, Jos{\'e} and Trigo, Ricardo M and Luterbacher, J{\"u}rg and Fischer, Erich M},
  journal={Critical Reviews in Environmental Science and Technology},
  volume={40},
  number={4},
  pages={267--306},
  year={2010},
  publisher={Taylor \& Francis}
}

@article{faunt1995effete,
  title={The effete in the heat: heat-related hospital presentations during a ten day heat wave},
  author={Faunt, JD and Wilkinson, TJ and Aplin, P and Henschke, P and Webb, M and Penhall, RK},
  journal={Australian and New Zealand journal of medicine},
  volume={25},
  number={2},
  pages={117--121},
  year={1995},
  publisher={Wiley Online Library}
}

@book{Coles2001,
  address = {London},
  author = {Coles, Stuart},
  publisher = {Springer-Verlag},
  series = {Springer Series in Statistics},
  title = {An introduction to statistical modeling of extreme values},
  year = {2001}
}

@article{Sarailidis2019,
author = {Sarailidis, Georgios and Vasiliades, Lampros and Loukas, Athanasios},
title = {Analysis of streamflow droughts using fixed and variable thresholds},
journal = {Hydrological Processes},
volume = {33},
number = {3},
pages = {414-431},
year = {2019}
}


@article{Tabari2021,
title = {Extreme value analysis dilemma for climate change impact assessment on global flood and extreme precipitation},
journal = {Journal of Hydrology},
volume = {593},
pages = {125932},
year = {2021},
author = {Hossein Tabari}
}

@article{Lazoglou2017,
AUTHOR = {Lazoglou, Georgia and Anagnostopoulou, Christina},
TITLE = {An Overview of Statistical Methods for Studying the Extreme Rainfalls in {M}editerranean},
JOURNAL = {Proceedings},
VOLUME = {1},
YEAR = {2017},
NUMBER = {5},
ARTICLE-NUMBER = {681},
}

@article{choi2023heat,
  title={Heat-mortality relationship in {N}orth {C}arolina: Comparison using different exposure methods},
  author={Choi, Hayon Michelle and Bell, Michelle L},
  journal={Journal of Exposure Science \& Environmental Epidemiology},
  year={2023},
  publisher={Springer Science and Business Media LLC}
}

@article{marx2021heat,
  title={Heat waves: a hot topic in climate change research},
  author={Marx, Werner and Haunschild, Robin and Bornmann, Lutz},
  journal={Theoretical and {A}pplied {C}limatology},
  volume={146},
  number={1-2},
  pages={781--800},
  year={2021},
  publisher={Springer}
}
@article{zhongming2013climate,
  title={Climate change 2013: The physical science basis},
  author={Zhongming, Zhu and Linong, Lu and Xiaona, Yao and Wangqiang, Zhang and Wei, Liu and others},
  year={2013},
  publisher={IPCC}
}

@book{stocker2014climate,
  title={Climate {C}hange 2013: the {P}hysical {S}cience {B}asis: Working Group I contribution to the Fifth assessment report of the Intergovernmental Panel on Climate Change},
  author={Stocker, Thomas},
  year={2014},
  publisher={Cambridge university press}
}

@misc{national2020climate,
  title={Climate Change: Evidence and Causes: Update 2020},
  author={National Academy of Sciences},
  year={2020},
  publisher={The National Academies Press Washington, DC}
}

@article{wuebbles2017climate,
  title={Climate science special report: fourth national climate assessment, volume I},
  author={Wuebbles, Donald J and Fahey, David W and Hibbard, Kathy A},
  journal ={},
  year={2017}
}

@article{ma2019extreme,
  title={Extreme cold wave over East Asia in January 2016: a possible response to the larger internal atmospheric variability induced by Arctic warming},
  author={Ma, Shuangmei and Zhu, Congwen},
  journal={Journal of Climate},
  volume={32},
  number={4},
  pages={1203--1216},
  year={2019}
}

@article{brodin2009univariate,
  title={Univariate and bivariate GPD methods for predicting extreme wind storm losses},
  author={Brodin, Erik and Rootz{\'e}n, Holger},
  journal={Insurance: Mathematics and Economics},
  volume={44},
  number={3},
  pages={345--356},
  year={2009},
  publisher={Elsevier}
}

@article{scarrott2012review,
  title={A review of extreme value threshold estimation and uncertainty quantification},
  author={Scarrott, Carl and MacDonald, Anna},
  journal={REVSTAT-Statistical {J}ournal},
  volume={10},
  number={1},
  pages={33--60},
  year={2012}
}

@article{guo2016temperature,
  title={Temperature variability and mortality: a multi-country study},
  author={Guo, Yuming and Gasparrini, Antonio and Armstrong, Ben G and Tawatsupa, Benjawan and Tobias, Aurelio and Lavigne, Eric and Coelho, Micheline de Sousa Zanotti Stagliorio and Pan, Xiaochuan and Kim, Ho and Hashizume, Masahiro and others},
  journal={Environmental Health Perspectives},
  volume={124},
  number={10},
  pages={1554--1559},
  year={2016},
  publisher={National Institute of Environmental Health Sciences}
}

@article{tanarhte2015heat,
  title={Heat wave characteristics in the eastern {M}editerranean and {M}iddle {E}ast using extreme value theory},
  author={Tanarhte, Meryem and Hadjinicolaou, Panos and Lelieveld, Jos},
  journal={Climate Research},
  volume={63},
  number={2},
  pages={99--113},
  year={2015}
}

@article{caissie2020analysis,
  title={Analysis of air/river maximum daily temperature characteristics using the peaks over threshold approach},
  author={Caissie, Daniel and Ashkar, Fahim and El-Jabi, Nassir},
  journal={Ecohydrology},
  volume={13},
  number={1},
  pages={e2176},
  year={2020},
  publisher={Wiley Online Library}
}

@article{martin2012climate,
  title={Climate change and future temperature-related mortality in 15 {C}anadian cities},
  author={Martin, Sara Lauretta and Cakmak, Sabit and Hebbern, Christopher Alan and Avramescu, Mary Luyza and Tremblay, Neil},
  journal={International {J}ournal of {B}iometeorology},
  volume={56},
  pages={605--619},
  year={2012},
  publisher={Springer}
}
@article{sera2019urban,
  title={How urban characteristics affect vulnerability to heat and cold: a multi-country analysis},
  author={Sera, Francesco and Armstrong, Ben and Tobias, Aurelio and Vicedo-Cabrera, Ana Maria and {\AA}str{\"o}m, Christofer and Bell, Michelle L and Chen, Bing-Yu and de Sousa Zanotti Stagliorio Coelho, Micheline and Matus Correa, Patricia and Cruz, Julio Cesar and others},
  journal={International Journal of Epidemiology},
  volume={48},
  number={4},
  pages={1101--1112},
  year={2019},
  publisher={Oxford University Press}
}

@article{gasparrini2015mortality,
  title={Mortality risk attributable to high and low ambient temperature: a multicountry observational study},
  author={Gasparrini, Antonio and Guo, Yuming and Hashizume, Masahiro and Lavigne, Eric and Zanobetti, Antonella and Schwartz, Joel and Tobias, Aurelio and Tong, Shilu and Rockl{\"o}v, Joacim and Forsberg, Bertil and others},
  journal={The {L}ancet},
  volume={386},
  number={9991},
  pages={369--375},
  year={2015},
  publisher={Elsevier}
}

@article{zhao2021global,
  title={Global, regional, and national burden of mortality associated with non-optimal ambient temperatures from 2000 to 2019: a three-stage modelling study},
  author={Zhao, Qi and Guo, Yuming and Ye, Tingting and Gasparrini, Antonio and Tong, Shilu and Overcenco, Ala and Urban, Ale{\v{s}} and Schneider, Alexandra and Entezari, Alireza and Vicedo-Cabrera, Ana Maria and others},
  journal={The Lancet Planetary Health},
  volume={5},
  number={7},
  pages={e415--e425},
  year={2021},
  publisher={Elsevier}
}

@article{ebi2021hot,
  title={Hot weather and heat extremes: health risks},
  author={Ebi, Kristie L and Capon, Anthony and Berry, Peter and Broderick, Carolyn and de Dear, Richard and Havenith, George and Honda, Yasushi and Kovats, R Sari and Ma, Wei and Malik, Arunima and others},
  journal={The lancet},
  volume={398},
  number={10301},
  pages={698--708},
  year={2021},
  publisher={Elsevier}
}

@article{adeyeye2019estimating,
  title={Estimating policy-relevant health effects of ambient heat exposures using spatially contiguous reanalysis data},
  author={Adeyeye, Temilayo E and Insaf, Tabassum Z and Al-Hamdan, Mohammad Z and Nayak, Seema G and Stuart, Neil and DiRienzo, Stephen and Crosson, William L},
  journal={Environmental health},
  volume={18},
  number={1},
  pages={1--13},
  year={2019},
  publisher={BioMed Central}
}

@article{lee2016study,
  title={Study on the association between ambient temperature and mortality using spatially resolved exposure data},
  author={Lee, Mihye and Shi, Liuhua and Zanobetti, Antonella and Schwartz, Joel D},
  journal={Environmental research},
  volume={151},
  pages={610--617},
  year={2016},
  publisher={Elsevier}
}

@article{gosling2007climate,
  title={Climate change and heat-related mortality in six cities Part 1: model construction and validation},
  author={Gosling, Simon N and McGregor, Glenn R and P{\'a}ldy, Anna},
  journal={International journal of biometeorology},
  volume={51},
  pages={525--540},
  year={2007},
  publisher={Springer}
}

@article{clemens2021evaluating,
  title={Evaluating the association between extreme heat and mortality in urban {S}outhwestern {O}ntario using different temperature data sources},
  author={Clemens, Kristin K and Ou{\'e}draogo, Alexandra M and Li, Lihua and Voogt, James A and Gilliland, Jason and Krayenhoff, E Scott and Leroyer, Sylvie and Shariff, Salimah Z},
  journal={Scientific Reports},
  volume={11},
  number={1},
  pages={8153},
  year={2021},
  publisher={Nature Publishing Group UK London}
}

@article{schwartz2005sensitive,
  title={How sensitive is the association between ozone and daily deaths to control for temperature?},
  author={Schwartz, Joel},
  journal={American journal of respiratory and critical care medicine},
  volume={171},
  number={6},
  pages={627--631},
  year={2005},
  publisher={American Thoracic Society}
}

@article{zanobetti2008temperature,
  title={Temperature and mortality in nine US cities},
  author={Zanobetti, Antonella and Schwartz, Joel},
  journal={Epidemiology (Cambridge, Mass.)},
  volume={19},
  number={4},
  pages={563},
  year={2008},
  publisher={NIH Public Access}
}

@article{basu2005temperature,
  title={Temperature and mortality among the elderly in the United States: a comparison of epidemiologic methods},
  author={Basu, Rupa and Dominici, Francesca and Samet, Jonathan M},
  journal={Epidemiology},
  pages={58--66},
  year={2005},
  publisher={JSTOR}
}

@article{egondi2012time,
  title={Time-series analysis of weather and mortality patterns in Nairobi's informal settlements},
  author={Egondi, Thaddaeus and Kyobutungi, Catherine and Kovats, Sari and Muindi, Kanyiva and Ettarh, Remare and Rockl{\"o}v, Joacim},
  journal={Global health action},
  volume={5},
  number={1},
  pages={19065},
  year={2012},
  publisher={Taylor \& Francis}
}

@article{langousis2016threshold,
  title={Threshold detection for the generalized {P}areto distribution: Review of representative methods and application to the {NOAA} {NCDC} daily rainfall database},
  author={Langousis, Andreas and Mamalakis, Antonios and Puliga, Michelangelo and Deidda, Roberto},
  journal={Water Resources Research},
  volume={52},
  number={4},
  pages={2659--2681},
  year={2016},
  publisher={Wiley Online Library}
}

@article{anderson2009weather,
  title={Weather-related mortality: how heat, cold, and heat waves affect mortality in the United States},
  author={Anderson, Brooke G and Bell, Michelle L},
  journal={Epidemiology (Cambridge, Mass.)},
  volume={20},
  number={2},
  pages={205},
  year={2009},
  publisher={NIH Public Access}
}

@article{islam2021excess,
  title={Excess deaths associated with covid-19 pandemic in 2020: age and sex disaggregated time series analysis in 29 high income countries},
  author={Islam, Nazrul and Shkolnikov, Vladimir M and Acosta, Rolando J and Klimkin, Ilya and Kawachi, Ichiro and Irizarry, Rafael A and Alicandro, Gianfranco and Khunti, Kamlesh and Yates, Tom and Jdanov, Dmitri A and others},
  journal={bmj},
  volume={373},
  year={2021},
  publisher={British Medical Journal Publishing Group}
}

@book{Bush2019,
  title={Canada's changing climate report},
  author={Bush, Elizabeth and Lemmen, Donald Stanley},
  issn={9780660302225},
  year={2019},
  publisher  ={Environment and Climate Change Canada}
}


@article{Cai2023joint,
  title       = {Joint Extremes in Precipitation and Infectious Disease in the {USA}: A Bivariate {POT} Study},
  author      = {Cai, Zhiyan and Zhang, Yuqing and Li, Tenglong and Chen, Ying and Ling, Chengxiu},
  year        = {2023},
  journal     = {One Health},
  volume        = {17},
 pages= {100636}
}


@article{O2003modifiers,
  title={Modifiers of the temperature and mortality association in seven {US} cities},
  author={O’Neill, Marie S and Zanobetti, Antonella and Schwartz, Joel},
  journal={American Journal of Epidemiology},
  volume={157},
  number={12},
  pages={1074--1082},
  year={2003},
  publisher={Oxford University Press}
}


@misc{Trapletti2020,
  author       = "Adrian Trapletti and Kurt Hornik",
  title        = "tseries: Time Series Analysis and Computational Finance",
  year         = "2023",
  note         = "R package version 0.10-54",
  url       = "https://CRAN.R-project.org/package=tseries"
}


@manual{Rstats2022,
    title = {R: A Language and Environment for Statistical Computing},
    author = {{R Core Team}},
    organization = {R Foundation for Statistical Computing},
    address = {Vienna, Austria},
    year = {2022},
    url = {https://www.R-project.org/}
}


@Manual{POT2022,
    title = {{POT}: Generalized Pareto Distribution and Peaks Over Threshold},
    author = {Mathieu Ribatet and Christophe Dutang},
    year = {2022},
    url = {https://CRAN.R-project.org/package=POT},
  }

@article{cai2023time,
  title={Time-varying causal impacts of the continental {US} weather risks on food price},
  author={Cai, Yifei and Chang, Hao Wen and Chang, Tsangyao and Ț{\u{a}}ran, Alexandra-M{\u{a}}d{\u{a}}lina and Pirtea, Marilen},
  journal={Applied Economics Letters},
  pages={1--7},
  year={2023},
  publisher={Taylor \& Francis}
}

@article{yu2010association,
  title={Is the association between temperature and mortality modified by age, gender and socio-economic status?},
  author={Yu, Weiwei and Vaneckova, Pavla and Mengersen, Kerrie and Pan, Xiaochuan and Tong, Shilu},
  journal={Science of the Total Environment},
  volume={408},
  number={17},
  pages={3513--3518},
  year={2010},
  publisher={Elsevier}
}

@article{pan2022assessing,
  title={Assessing the Effectiveness of the Actuaries Climate Index for Estimating the Impact of Extreme Weather on Crop Yield and Insurance Applications},
  author={Pan, Qimeng and Porth, Lysa and Li, Hong},
  journal={Sustainability},
  volume={14},
  number={11},
  pages={6916},
  year={2022},
  publisher={MDPI}
}

@article{chiu2018mortality,
  title={Mortality and morbidity peaks modeling: {A}n extreme value theory approach},
  author={Chiu, Y and Chebana, Fateh and Abdous, Belkacem and B{\'e}langer, Diane and Gosselin, Pierre},
  journal={Statistical {M}ethods {M}edical {R}esearch},
  volume={27},
  number={5},
  pages={1498--1512},
  year={2018},
  publisher={SAGE Publications Sage UK: London, England}
}

@article{chiu2021cardiovascular,
  title={Cardiovascular Health Peaks and Meteorological Conditions: {A} Quantile Regression Approach},
  author={Chiu, Yohann Moanahere and Chebana, Fateh and Abdous, Belkacem and B{\'e}langer, Diane and Gosselin, Pierre},
  journal={International Journal of Environmental Research and Public Health},
  volume={18},
  number={24},
  pages={13277},
  year={2021},
  publisher={MDPI}
}


@article{gasparrini2022tutorial,
  title={A tutorial on the case time series design for small-area analysis},
  author={Gasparrini, Antonio},
  journal={BMC Medical Research Methodology},
  volume={22},
  number={1},
  pages={1--8},
  year={2022},
  publisher={BioMed Central}
}

@article{Franzke2020Risk,
  title={Risk of extreme high fatalities due to weather and climate hazards and its connection to large-scale climate variability},
  author={Franzke, Christian LE and Torell{\'o} i Sentelles, Herminia},
  journal={Climatic Change},
  year={2020},
  volume={162},
  pages={507--525}
}
