# Supplementary material for: Bivariate extreme value analysis of extreme temperature and mortality in Canada, 2000-2020
Source: BMC Public Health. 2024 May 18;24:1344. doi: 10.1186/s12889-024-18785-3 (PMC11102153; doi:10.1186/s12889-024-18785-3)
Supplement: Supplementary file 1 — Supplementary Material 1. [file 12889_2024_18785_MOESM1_ESM.zip › Additional file 1.tex]

\documentclass[lineno, pdflatex,sn-vancouver, referee]{sn-jnl}% Basic Springer Nature Reference 
\graphicspath{{images/}}
\graphicspath{{Figures/}}
\usepackage[font=small]{caption}
\usepackage{subcaption}
\captionsetup{style=base}
\captionsetup{compatibility=false}
% \captionsetup[figure]{font=small}
\usepackage{mwe}
\usepackage{graphicx}
\usepackage{amsfonts,amssymb,amsmath,amsthm}
\usepackage{mathtools, multirow}
\usepackage{CJKutf8}
\usepackage{indentfirst}
% \usepackage{soul}
\usepackage{rotating}
\usepackage[normalem]{ulem} 

\begin{document}
\setcounter{table}{0} % Reset table counter in the appendix
\setcounter{figure}{0} % Reset figure counter in the appendix

\renewcommand{\thetable}{A.\arabic{table}}
\renewcommand{\thefigure}{A.\arabic{figure}}

%tab:mean&std_T90T10Mort
\begin{table}[htbp!]
\caption{Mean and standard deviation (STD) of excess temperature T90, T10 and mortality per age group.}
\centering
\resizebox{\textwidth}{!}{
\begin{tabular}{ccccccccccccc}
\hline\hline
\multirow{2}{*}{\begin{tabular}[c]{@{}c}Region\end{tabular}}     & \multicolumn{2}{c}{T90}    & \multicolumn{2}{c}{T10} &
    \multicolumn{2}{c}{0--44}    & \multicolumn{2}{c}{{45--64}} &
    \multicolumn{2}{c}{65--88}    & \multicolumn{2}{c}{85+} \\
     \cmidrule(r){2-3} \cmidrule(r){4-5}\cmidrule(r){6-7} \cmidrule(r){8-9}\cmidrule(r){10-11} \cmidrule(r){12-13}
     & Mean     & STD     & Mean     & STD & Mean     & STD& Mean     & STD& Mean     & STD & Mean     & STD    \\
\hline
National  & {0.6451}& {6.1626}  	& $-$0.0872 & {3.7892}  & {5.5858} & {0.5084} & 0.1471 &  {0.9412} &  {0.1851} &  5.8611 &  3.6043 & {30.0630}  \\
{CAR}       & 0.1418&8.2174  	& $-$0.3344 & 4.8551  &  0.1252  & 3.8117  	& 0.0873  & 9.8603  	
    & $-$6.2306  & 81.2566  	& $-$8.5265  & 344.8581 \\ 
NEA       & 0.0028 & 6.3477  	& $-$0.0180 & 4.9090  & $-$0.0073  & 0.2927  	& $-$0.0781  & 1.7031	
    & $-$0.0099  & 1.0019  	& $-$2.0792  & 56.8881   \\
NEF       & 0.0013 & 6.5588  	& $-$0.0304 & 4.8854        & 0.0269  & 0.1782  	& 0.1714  & 1.1590  	
    & $-$0.1798  & 0.9857 	& 4.4004  & 38.1148     \\
NPL       & 0.0013 & 6.5588  	& $-$0.0304 & 4.8854   & 0.0253  & 0.2605  	& 0.1605  & 1.2376  	
    & $-$1.9023  & 8.0474  & $-$2.7552  & 40.6172 \\
NWP       & 0.2059 & 7.3732  	& $-$0.0420 & 6.1051   & 0.0228  & 0.2712  	& $-$0.1211  & 0.9946 	
    & $-$0.2902  & 0.9589	& $-$8.2645  & 40.1800  \\
\hline\hline
\end{tabular}
}
\label{tab:mean&std_T90T10Mort}
\end{table}

%tab:mean&std_T90T10Mort
\begin{table}[htbp!]
\caption{Scale parameter ($\sigma$) and tail parameter ($\xi$) of marginal GP distribution of  temperature T90, T10 and mortality per age group, used for transformation to unit Fr\'echet distribution.}
\centering
\resizebox{\textwidth}{!}{
\begin{tabular}{ccccccccccccc}
\hline\hline
\multirow{2}{*}{\begin{tabular}[c]{@{}c}Region\end{tabular}}     & \multicolumn{2}{c}{T90}    & \multicolumn{2}{c}{T10} &
    \multicolumn{2}{c}{0--44}    & \multicolumn{2}{c}{{45--64}} &
    \multicolumn{2}{c}{65--88}    & \multicolumn{2}{c}{{85+}} \\
     \cmidrule(r){2-3} \cmidrule(r){4-5}\cmidrule(r){6-7} \cmidrule(r){8-9}\cmidrule(r){10-11} \cmidrule(r){12-13}
     & $\sigma$     & $\xi$     & $\sigma$     & $\xi$ & $\sigma$     & $\xi$ & $\sigma$     & $\xi$ & $\sigma$     & $\xi$ & $\sigma$     & $\xi$    \\
\hline
National  & {5.2622}& {$-0.1223$}  	& 4.2431 & $-0.1612$  & {0.3647} & {0.0833} & 0.6912 & {0.1581} &  {3.4865} &  0.1988 &  18.3908 & {0.2764}  \\
CAR      & 6.1212 & $-0.0898$  	& 5.6183 & $-0.2727$  &  2.9527  & $-0.1300$  	& 8.2365  & $-0.1715$  & 65.8087  & $-$0.1819  	& 267.8684 & $-$0.1387 \\ 
NEA       & 5.0423 & $-0.2026$  	& 4.1298 & 0.0337  & 0.2641  & $-$0.1679  	& 1.3541  & $-$0.2686	
    & 0.7749  & $-$0.2444  	& 43.2613  & $-$0.1371   \\
NEF       & 4.1426 & 0.0095 	& 3.6370 & 0.1893        & 0.1069  & 0.2799  	& 0.7113  & 0.2477  	
    & 0.4791 & 0.3366 	& 20.6481  & 0.3109    \\
NPL       & 6.9650 & 0.1797  	& 7.8212 & $-0.1405$   & 0.1460  & 0.2001  	& 0.8054  & 0.0879 	
    & 0.9702  & 0.1307  & 26.3246  & 0.0712 \\
NWP       & 7.0371 & $-0.3074$ 	& 6.1928 & $-0.1506$  & 0.1314  & 0.3011  	& 1.1074 & $-$0.3927
    & 0.9236  & $-$0.3124	& 27.5168  & 0.0279 \\
\hline\hline
\end{tabular}
}
\label{tab:scale&tail_T90T10Mort}
\end{table}

\begin{table}[htbp!]
\caption{{Frequency of excess mortality is larger than its $100u\%$ quantile conditional on the excess frequency of T10 experiences such a tail event (in quantile terms). Here %$\pk{\text{Mortality*}> u|\text{T10*}>u}$ 
 $u=0.70, 0.80$ and $0.85$.}
}
\centering
\resizebox{\textwidth}{!}{
\begin{tabular}{ccccccccccccc}
\hline\hline
\multirow{2}{*}{\begin{tabular}[c]{@{}c}Region\end{tabular}}     &
    \multicolumn{3}{c}{0--44}    & \multicolumn{3}{c}{{45--64}} &
    \multicolumn{3}{c}{65--88}    & \multicolumn{3}{c}{85+} \\
     \cmidrule(r){2-4} \cmidrule(r){5-7}\cmidrule(r){8-10} \cmidrule(r){11-13}
      & $u=0.70$     & $u=0.80$ & $u=0.85$     & $u=0.70$     & $u=0.80$ & $u=0.85$ &$u=0.70$     & $u=0.80$ & $u=0.85$ &$u=0.70$     & $u=0.80$ & $u=0.85$     \\
\hline
National & 0.3026 & 0.2745 & 0.1578 & 0.3947 & 0.2945&	0.2368&	0.3947&	0.3137&	0.2368&	0.4211&	0.3137&	0.2368\\
CAR & 0.3684& 0.2745&	0.2368&	0.3816&	0.2368&	0.1842&	0.2895&	0.2157&	0.1842&	0.3289&	0.2157&	0.2105\\
NEA &0.4211&	0.1961&	0.1579&	0.4342&	0.2157&	0.1579&	0.3684&	0.2745&	0.2368&	0.4606&	0.2353&	0.2368\\
NEF &0.4211&	0.3529&	0.2631&	0.4079&	0.3529&	0.3158&	0.4474&	0.3725&	0.2631&	0.3947&	0.3725&	0.3421\\
NPL& 0.3684&	0.2353&	0.1842&	0.3947&	0.2941&	0.2368&	0.4474&	0.3529&	0.2895&	0.4211&	0.3137&	0.3157\\
NWP& 0.3421&	0.3333&	0.2105&	0.3684	&0.2941&	0.1842&	0.3421&	0.3333&	0.2105&	0.3553&	0.3333&	0.2631\\
\hline\hline
\end{tabular}
}
\label{tab:conditional_prob}
\end{table}

\begin{figure}[htbp!]
\centering
     \begin{subfigure}[b]{0.45\textwidth}
         \centering
         \includegraphics[width=0.9\textwidth]{updated fig/mort_res_044.jpeg}
         \caption{}
        \label{fig: time_series_age0--44}
     \end{subfigure}
     % \hfill
     \begin{subfigure}[b]{0.45\textwidth}
         \centering
         \includegraphics[width=0.9\textwidth]{updated fig/mort_res_4564.jpeg}
        \caption{}
        \label{fig: time_series_age45--64}
     \end{subfigure}
     % \hfill
     \begin{subfigure}[b]{0.45\textwidth}
         \centering
         \includegraphics[width=0.9\textwidth]{updated fig/mort_res_6584.jpeg}
        \caption{}
        \label{fig: time_series_age65--84}
     \end{subfigure}
     % \hfill
     \begin{subfigure}[b]{0.45\textwidth}
         \centering
         \includegraphics[width=0.9\textwidth]{updated fig/mort_res_85.jpeg}
        \caption{}
        \label{fig: time_series_age85}
     \end{subfigure}
     \caption{Residuals of monthly morality in age groups 0–44, 45–64, 65–84 and 85+ in (a-d) compared among Canada (National) and the five regions: Central Arctic (CAR), Northeast Atlantic (NEA), Northeast Forest (NEF), Northwest Pacific (NWP), and Northern Plains (NPL).}
     \label{fig: time_series_res}
\end{figure}

%%
\begin{figure}[htbp!]
\centering
     \begin{subfigure}[b]{0.45\textwidth}
         \centering
         \includegraphics[width=0.9\textwidth]{updated fig/std_mort_res_044.jpeg}
         \caption{}
        \label{figures/fig: std_time_series_age0--44}
     \end{subfigure}
     % \hfill
     \begin{subfigure}[b]{0.45\textwidth}
         \centering
         \includegraphics[width=0.9\textwidth]{updated fig/std_mort_res_4564.jpeg}
        \caption{}
        \label{fig: std_time_series_age45--64}
     \end{subfigure}
     % \hfill
     \begin{subfigure}[b]{0.45\textwidth}
         \centering
         \includegraphics[width=0.9\textwidth]{updated fig/std_mort_res_6584.jpeg}
        \caption{}
        \label{fig: std_time_series_age65--84}
     \end{subfigure}
     % \hfill
     \begin{subfigure}[b]{0.45\textwidth}
         \centering
         \includegraphics[width=0.9\textwidth]{updated fig/std_mort_res_85.jpeg}
        \caption{}
        \label{fig: std_time_series_age85}
     \end{subfigure}
     \caption{Scaled residuals of monthly morality in age groups 0–44, 45–64, 65–84 and 85+ in (a-d) compared among Canada (National) and the five regions: Central Arctic (CAR), Northeast Atlantic (NEA), Northeast Forest (NEF), Northwest Pacific (NWP), and Northern Plains (NPL). {The scale parameters are the standardized deviation (STD) given in Table \ref{tab:mean&std_T90T10Mort}}.}
     \label{fig: std_time_series_res}
\end{figure}

\begin{figure}[htbp!]
\centering
     \begin{subfigure}[b]{0.9\textwidth}
         \centering
         \includegraphics[width=0.6\textwidth]{updated fig/mrl.jpeg}
         \caption{}
        \label{fig: mrlplot}
     \end{subfigure}\\
         \begin{subfigure}[b]{0.45\textwidth}
         \centering
         \includegraphics[width=0.9\textwidth]{updated fig/stability_scale.jpeg}
        \caption{}
        \label{fig: scale}
     \end{subfigure}
     % \hfill
     \begin{subfigure}[b]{0.45\textwidth}
         \centering
         \includegraphics[width=0.9\textwidth]{updated fig/stablity_shape.jpeg}
        \caption{}
        \label{fig: shape}
     \end{subfigure}
     \caption{Threshold selection plots for National T90: Mean residual life {(MRL)} plot in \ref{fig: mrlplot}, scale parameter stability plot in \ref{fig: scale}, and tail parameter stability plot in \ref{fig: shape}. The red vertical line {$u=3.67$} indicates the 70\% quantile, and the blue line confirms a linear trend in the MRL plot.}
     \label{fig: threshold_selection}
\end{figure}

\end{document}
